# Supplementary material for: Characterizing and Predicting Submovements during Human Three-Dimensional Arm Reaches
Source: PLoS One. 2014 Jul 24;9(7):e103387. doi: 10.1371/journal.pone.0103387 (PMC4110007; doi:10.1371/journal.pone.0103387)
Supplement: Data S1 — This zip file contains five .csv files corresponding to the reaching kinematics recorded from each of the participants. The .csv files are named according to participant, labeled A through E. (ZIP) [file pone.0103387.s001.zip]

Archive with 2 entries (1 files):
- SupportingInformation/
- SupportingInformation/DataS1.zip
